# Supplementary material for: Genome-wide long noncoding RNA and mRNA expression profiles demonstrate associations between exposure to inorganic elements and the risk of developing hepatocellular carcinoma
Source: BMC Med Genomics. 2021 Mar 18;14:85. doi: 10.1186/s12920-021-00927-w (PMC7977256; doi:10.1186/s12920-021-00927-w)
Supplement: Supplementary file 1 — Additional file 1. LncRNA-mRNA correlation analysis. [file 12920_2021_927_MOESM1_ESM.xlsx]

## Sheet: Sheet1
Source	Target	Correlation	P.value	Source.GeneSymbol	Target.GeneSymbol
p35816_v4	A_23_P54840	0.998784	9.54081e-12	XLOC_011736	MT1A
p33749	A_24_P369232	0.997446	1.85708e-10	AK123393	CCDC3
p34064_v4	A_21_P0000766	0.990115	4.12767e-08	ENSG00000230880.1	TEKT4P2
p43768_v4	A_21_P0000766	0.991621	2.13523e-08	XR_424058.1	TEKT4P2
p396	A_21_P0000766	0.993535	7.58244e-09	ENSG00000185044.8	TEKT4P2
p36965_v4	A_21_P0000766	0.992213	1.59359e-08	ENSG00000230880.2	TEKT4P2
p36980_v4	A_21_P0000766	0.992558	1.3297e-08	ENSG00000185044.10	TEKT4P2
p17781	A_21_P0000766	0.99448	4.03407e-09	XLOC_000377	TEKT4P2
p9289	A_21_P0011950	0.9926	1.30044e-08	ENSG00000172965.7	---
p28835	A_23_P101407	0.990056	4.22743e-08	LIT3501	C3
p22468	A_21_P0003588	0.998316	3.50924e-11	XLOC_003483	STIM2
p15111	A_21_P0014202	0.997978	7.30169e-11	ENSG00000236753.1	MKLN1-AS
p923	A_33_P3273552	0.990687	3.25377e-08	ENSG00000230615.1	KRT83
p37010_v4	A_21_P0010654	0.992543	1.34086e-08	ENSG00000273213.1	HIST2H2BF
p28826	A_24_P115007	0.992832	1.14516e-08	LIT3471	ALDH5A1
p17487	A_21_P0001576	0.994197	4.9252e-09	XLOC_001002	lnc-PRKAB2-1
p33483	A_33_P3685216	0.996223	8.86706e-10	ENSG00000268230.1	A1BG
p35816_v4	A_33_P3315314	0.996855	4.26353e-10	XLOC_011736	MT1HL1
p20338	A_21_P0009267	0.996057	1.05232e-09	XLOC_012291	LINC01482
p33456	A_33_P3350056	0.991507	2.25286e-08	ENSG00000259923.1	MT1X
p35816_v4	A_33_P3350056	0.991642	2.11387e-08	XLOC_011736	MT1X
p22421	A_23_P78479	0.996231	8.78512e-10	XLOC_004231	ZIM2
p11335	A_23_P78479	0.994272	4.676e-09	ENSG00000235257.3	ZIM2
p29575	A_21_P0001305	0.994561	3.80243e-09	XLOC_000214	---
p5182	A_33_P3348787	0.991542	2.21627e-08	ENSG00000245975.2	---
p44079_v4	A_32_P197825	0.995632	1.58438e-09	PLGLA	PLGLB1
p26893	A_21_P0013198	0.993539	7.56645e-09	HIX0034212	PSPHP1
p35815_v4	A_21_P0000671	0.99074	3.18113e-08	XLOC_011736	MT1E
p5157	A_33_P3403658	0.995	2.71909e-09	ENSG00000259488.1	lnc-FBN1-3
p35816_v4	A_23_P37983	0.992421	1.43036e-08	XLOC_011736	MT1B
p35815_v4	A_23_P37983	0.997545	1.58511e-10	XLOC_011736	MT1B
p3550	A_21_P0011035	0.996496	6.5685e-10	ENSG00000257027.1	LOC101928054
p29999	A_21_P0005951	0.994699	3.43261e-09	XLOC_006925	---
p13560	A_21_P0003945	0.995477	1.82071e-09	ENSG00000248949.1	---
p24472	A_21_P0006166	0.998321	3.46887e-11	XLOC_007433	lnc-NAA35-1
p37010_v4	A_24_P3783	0.99049	3.53749e-08	ENSG00000273213.1	HIST1H2BM
p39029_v4	A_21_P0014928	0.995857	1.28316e-09	ENSG00000206195.6	LINC01296
p687	A_21_P0001239	0.991925	1.84256e-08	ENSG00000233461.1	lnc-EGLN1-1
p686	A_21_P0001239	0.99506	2.5896e-09	ENSG00000233461.1	lnc-EGLN1-1
p34021_v4	A_21_P0001239	0.994369	4.37042e-09	ENSG00000233461.1	lnc-EGLN1-1
p28280	A_23_P370666	0.990017	4.29272e-08	ASO3495	GLYATL1
p686	A_21_P0001238	0.995685	1.509e-09	ENSG00000233461.1	lnc-EGLN1-1
p34021_v4	A_21_P0001238	0.993329	8.59446e-09	ENSG00000233461.1	lnc-EGLN1-1
p28280	A_23_P24688	0.995748	1.42325e-09	ASO3495	---
p5782	A_23_P151907	0.998775	9.83702e-12	ENSG00000259172.1	PCSK6
p20005	A_21_P0008872	0.992471	1.39351e-08	XLOC_011680	lnc-IL4R-2
p619	A_33_P3306749	0.990909	2.95607e-08	ENSG00000259815.1	OLFM1
p28280	A_21_P0010977	0.992587	1.30964e-08	ASO3495	GLYATL1
p37010_v4	A_33_P3229083	0.990222	3.95308e-08	ENSG00000273213.1	HIST1H2BK
p923	A_24_P67395	0.992118	1.67293e-08	ENSG00000230615.1	KRT8
p14257	A_33_P3216207	0.996313	8.04939e-10	ENSG00000226453.1	LOC102724168
p22197	A_21_P0002710	0.994689	3.4577e-09	XLOC_002925	NAALADL2
p13840	A_21_P0004286	0.994604	3.68537e-09	ENSG00000248709.1	---
p29922	A_21_P0004286	0.997804	1.01391e-10	XLOC_004515	---
p35815_v4	A_23_P206724	0.993578	7.38235e-09	XLOC_011736	MT1E
p23281	A_21_P0005063	0.993468	7.90061e-09	XLOC_005854	lnc-TXLNB-2
p34915_v4	A_21_P0010306	0.994321	4.52102e-09	ENSG00000215386.6	MIR99AHG
p10803	A_21_P0010306	0.998155	5.06322e-11	ENSG00000215386.6	MIR99AHG
p10802	A_21_P0010306	0.997838	9.5346e-11	ENSG00000215386.6	MIR99AHG
p10805	A_21_P0010306	0.996621	5.67931e-10	ENSG00000215386.6	MIR99AHG
p10799	A_21_P0010306	0.996259	8.52605e-10	ENSG00000215386.6	MIR99AHG
p34919_v4	A_21_P0010306	0.995543	1.71742e-09	ENSG00000215386.6	MIR99AHG
p21661	A_21_P0010306	0.99909	3.00182e-12	XLOC_013868	MIR99AHG
p33495	A_23_P50710	0.998218	4.40297e-11	ENSG00000186526.7	CYP4F2
p33492	A_23_P50710	0.992051	1.72982e-08	ENSG00000186526.7	CYP4F2
p12684	A_21_P0003354	0.995708	1.47662e-09	ENSG00000249685.1	---
p33456	A_33_P3236868	0.990104	4.1467e-08	ENSG00000259923.1	MT1X
