# Supplementary material for: Genome-wide long noncoding RNA and mRNA expression profiles demonstrate associations between exposure to inorganic elements and the risk of developing hepatocellular carcinoma
Source: BMC Med Genomics. 2021 Mar 18;14:85. doi: 10.1186/s12920-021-00927-w (PMC7977256; doi:10.1186/s12920-021-00927-w)
Supplement: Supplementary file 2 — Additional file 2. LncRNA target prediction. [file 12920_2021_927_MOESM2_ESM.xlsx]

## Sheet: Sheet1
lncRNA	mRNA	GeneSymbol	Correlation	P.value	lncRNA in CavsN vs CavsN	mRNA in CavsN vs CavsN	lncRNA_chr	lncRNA_strand	lncRNA_start	lncRNA_end	mRNA_chr	mRNA_strand	mRNA_start	mRNA_end	cis-regulation	trans-regulation
p35816_v4	A_23_P54840	MT1A	0.998784	9.54081e-12	down	down	16	+	56677715	56678852	16	+	56672578	56673999	Intergenic(10k)
p33749	A_24_P369232	CCDC3	0.997446	1.85708e-10	down	down	10	-	12938626	12941503	10	-	12938627	13141652	Sense	miRNA sequestration
p9289	A_21_P0011950		0.9926	1.30044e-08	up	up	2	-	112005726	112123291	2	-	112005727	112123291	Sense
p22468	A_21_P0003588	STIM2	0.998316	3.50924e-11	up	up	4	+	26846789	26860404	4	+	26859870	26860541	Sense
p15111	A_21_P0014202	MKLN1-AS	0.997978	7.30169e-11	up	up	7	-	130994502	131012535	7	-	130994503	131012535	Sense
p33483	A_33_P3685216	A1BG	0.996223	8.86706e-10	down	down	19	-	58858219	58867591	19	-	58858216	58864865	Sense	miRNA sequestration
p29575	A_21_P0001305		0.994561	3.80243e-09	down	down	1	+	56880646	56881599	1	+	56880635	56881638	Sense
p44079_v4	A_32_P197825	PLGLB1	0.995632	1.58438e-09	down	down	2	+	106998569	107007851	2	+	107002826	107009487	Sense
p35815_v4	A_21_P0000671	MT1E	0.99074	3.18113e-08	down	down	16	+	56677598	56678852	16	+	56669651	56670998	Intergenic(10k)
p35816_v4	A_23_P37983	MT1B	0.992421	1.43036e-08	down	down	16	+	56677715	56678852	16	+	56685811	56687116	Intergenic(10k)
p35815_v4	A_23_P37983	MT1B	0.997545	1.58511e-10	down	down	16	+	56677598	56678852	16	+	56685811	56687116	Intergenic(10k)
p3550	A_21_P0011035	LOC101928054	0.996496	6.5685e-10	up	up	12	+	9811162	9814681	12	+	9811163	9814681	Sense
p13560	A_21_P0003945		0.995477	1.82071e-09	up	up	5	+	946429	956635	5	+	946430	956635	Sense
p39029_v4	A_21_P0014928	LINC01296	0.995857	1.28316e-09	up	up	22	-	16158828	16159470	22	-	16158798	16192995	Sense
p687	A_21_P0001239	lnc-EGLN1-1	0.991925	1.84256e-08	up	up	1	-	231658262	231664302	1	-	231658207	231664042	Sense
p686	A_21_P0001239	lnc-EGLN1-1	0.99506	2.5896e-09	up	up	1	-	231658133	231664302	1	-	231658207	231664042	Sense
p34021_v4	A_21_P0001239	lnc-EGLN1-1	0.994369	4.37042e-09	up	up	1	-	231658206	231664001	1	-	231658207	231664042	Sense
p686	A_21_P0001238	lnc-EGLN1-1	0.995685	1.509e-09	up	up	1	-	231658133	231664302	1	-	231658207	231664042	Sense
p34021_v4	A_21_P0001238	lnc-EGLN1-1	0.993329	8.59446e-09	up	up	1	-	231658206	231664001	1	-	231658207	231664042	Sense
p5782	A_23_P151907	PCSK6	0.998775	9.83702e-12	down	down	15	+	101835623	101845942	15	-	101844134	102029873	Antisense
p14257	A_33_P3216207	LOC102724168	0.996313	8.04939e-10	up	up	6	-	82554901	82643197	6	-	82554902	82643197	Sense
p22197	A_21_P0002710	NAALADL2	0.994689	3.4577e-09	down	down	3	+	174158776	174455534	3	+	174158777	174455536	Sense
p13840	A_21_P0004286		0.994604	3.68537e-09	down	down	5	+	115091340	115091983	5	+	115091341	115091983	Sense
p29922	A_21_P0004286		0.997804	1.01391e-10	down	down	5	+	115074781	115092222	5	+	115091341	115091983	Sense
p12684	A_21_P0003354		0.995708	1.47662e-09	up	up	4	+	39135532	39137228	4	+	39135533	39137228	Sense
